# Supplementary material for: Quantifying the Persistence of Vaccine-Related T Cell Epitopes in Circulating Swine Influenza A Strains from 2013–2017
Source: Vaccines (Basel). 2021 May 6;9(5):468. doi: 10.3390/vaccines9050468 (PMC8148565; doi:10.3390/vaccines9050468)
Supplement: Supplementary file 1 [file vaccines-09-00468-s001.zip]

Archive with 2 entries (2 files):
- vaccines-1161983-sup.pdf
- vaccines-1161983-Table S2-for proof.xlsx
