# Supplementary material for: Quantifying the Persistence of Vaccine-Related T Cell Epitopes in Circulating Swine Influenza A Strains from 2013–2017
Source: Vaccines (Basel). 2021 May 6;9(5):468. doi: 10.3390/vaccines9050468 (PMC8148565; doi:10.3390/vaccines9050468)
Supplement: Supplementary file 1 [file vaccines-09-00468-s001.zip › vaccines-1161983-Table S2-for proof.xlsx]

## Sheet: Class I
Subtype	#	2013			2014			2015			2016			2017
		Strain ID	Geographical Area	EpiCC.score	Strain ID	Geographical Area	EpiCC.score	Strain ID	Geographical Area	EpiCC.score	Strain ID	Geographical Area	EpiCC.score	Strain ID	Geographical Area	EpiCC.score
H1N1	1	KJ640697	Iowa	0.0179	KT449755	Missouri	0.0194	KX632038	North Carolina	0.0192	MF045213	Iowa	0.0184	MH425102	Tennessee	0.0176
	2	CY194612	Arkansas	0.0189	KP031597	Illinois	0.0196	KX671262	Pennsylvania	0.0194	CY242959	Indiana	0.0188	MF373233	Nebraska	0.0179
	3	KF885631	Iowa	0.0192	KX670708	North Carolina	0.0196	KT694095	Indiana	0.0201	KX851942	Ohio	0.0194	MF801496	Iowa	0.0179
	4	KJ130209	South Dakota	0.0198	KX671189	Minnesota	0.0197	KT735000	California	0.0201	KX858562	North Carolina	0.0194	MF801516	Minnesota	0.0183
	5	KJ361922	Illinois	0.0198	KT827957	Kentucky	0.0201	KU160781	Indiana	0.0201	KY115413	Tennessee	0.0196	MH187753	Iowa	0.0185
	6	KJ640384	Ohio	0.0198	KT827967	Indiana	0.0201	KU752525	Indiana	0.0201	KY115488	Iowa	0.0196	MF716920	Ohio	0.0187
	7	KJ640584	Indiana	0.0198	KT827969	Kentucky	0.0203	KX670647	Pennsylvania	0.0201	KY401836	Nebraska	0.0196	MF373292	Iowa	0.0188
	8	KM185817	Indiana	0.0198	KX670637	Missouri	0.0209	KX671252	Pennsylvania	0.0201	KY509959	Iowa	0.0196	MF801534	Ohio	0.0191
	9	KM185897	Indiana	0.0206	KP003959	Illinois	0.021	KX671281	Iowa	0.0201	KX851929	Minnesota	0.0198	MF801522	Minnesota	0.0192
	10	KM185913	Indiana	0.0206	KT828228	Iowa	0.0211	KX772247	Kansas	0.0201	KY115443	Missouri	0.0198	MG193793	Illinois	0.0193
	11	KM185945	Texas	0.0206	KT943588	North Carolina	0.0211	KX772361	Iowa	0.0201	KX632030	Indiana	0.0201	MH425042	Texas	0.0193
	12	KF313351	Illinois	0.0209	KX670612	Ohio	0.0211	KX960554	Indiana	0.0201	KX851820	Indiana	0.0201	MF373280	North Carolina	0.0196
	13	KF428869	Illinois	0.0209	KX670627	Arkansas	0.0211	MF996834	North Carolina	0.0201	KY401996	Illinois	0.0201	MF522032	Missouri	0.0196
	14	MF919789	Minnesota	0.0209	KX670657	Arkansas	0.0211	KT965346	Indiana	0.0203	KY678562	Minnesota	0.0201	MF801592	Michigan	0.0196
	15	KF386813	Indiana	0.0211	KX670667	North Carolina	0.0211	KX670642	Missouri	0.0203	KY678586	Minnesota	0.0201	MF973290	Iowa	0.0196
	16	KF885607	Iowa	0.0211	KX671247	Illinois	0.0211	KX670652	Oklahoma	0.0204	KY678598	Iowa	0.0201	MF973350	Indiana	0.0196
	17	KJ640344	Indiana	0.0211	KX960578	Indiana	0.0211	KX632002	North Carolina	0.0206	MF145393	Oklahoma	0.0201	MG521006	Iowa	0.0196
	18	KM185753	Indiana	0.0211	KX960676	Indiana	0.0211	KU752457	Indiana	0.0211	KX858592	Oklahoma	0.0202	MG784646	Illinois	0.0196
	19	KM185769	Indiana	0.0211	KT734995	Kansas	0.0213	KX772313	North Carolina	0.0211	KY964039	Indiana	0.0202	MG912578	Kansas	0.0196
	20	KM185881	Indiana	0.0211	KT828036	Indiana	0.0215	KX960605	Indiana	0.0211	MF045260	South Dakota	0.0202	MG983129	Iowa	0.0196
	21	MF919720	Minnesota	0.0211	KT827858	Indiana	0.0217	MF145497	North Carolina	0.0211	KX631959	Indiana	0.0205	MH037781	Iowa	0.0196
	22	KJ640536	Indiana	0.0213	KT828277	Indiana	0.0217	MF996839	North Carolina	0.0211	KX255752	Ohio	0.0206	MF373262	Minnesota	0.0197
	23	KJ640833	Texas	0.0213	KX670743	Nebraska	0.0217	KX631992	North Carolina	0.0213	KY239051	Illinois	0.0206	MG521024	Nebraska	0.0197
	24	KM185977	Indiana	0.0213	KP019629	Nebraska	0.0219	KT983775	Iowa	0.0215	KY401917	Iowa	0.0206	MF522008	Illinois	0.0198
	25	KM186067	Indiana	0.0213	KT768010	Oklahoma	0.0219	KX631938	Illinois	0.0217	KY509971	Iowa	0.0206	MF521996	Iowa	0.02
	26	KM975587	Illinois	0.0213	KT828175	Kentucky	0.0219	MF996824	Indiana	0.0218	KY938613	Arkansas	0.0206	MF973392	Ohio	0.02
	27	KX960302	Nebraska	0.0213	KT828217	Indiana	0.0219	KU160771	North Carolina	0.0219	MF145423	Iowa	0.0206	MH037799	South Dakota	0.02
	28	KX960331	Iowa	0.0213	KT828267	Iowa	0.0219	KX670682	Illinois	0.0219	KY239056	North Carolina	0.0207	MG521048	Iowa	0.0201
	29	KF836362	Illinois	0.0215	KT983805	Iowa	0.0219	KX670733	Minnesota	0.0219	KY239086	Illinois	0.0207	MF716915	Ohio	0.0203
	30	KJ361930	Illinois	0.0215	KX670687	Ohio	0.0219	KX671199	Iowa	0.0219	MH450032	North Carolina	0.0207	MF801444	Ohio	0.0203
	31	KJ361914	Illinois	0.0217	KP003979	Minnesota	0.0221	MH061016	Missouri	0.0219	KX858587	Oklahoma	0.0208	MF973356	Iowa	0.0203
	32	KT306798	Oklahoma	0.0217	KT313562	North Dakota	0.0221	KT983790	North Carolina	0.0221	MF045165	Minnesota	0.0209	MG521108	Indiana	0.0203
	33	KX960266	Illinois	0.0217	KT828065	Indiana	0.0221	KU160766	North Carolina	0.0221	MF145457	Arkansas	0.0209	MG521114	Wisconsin	0.0203
	34	KM186009	Indiana	0.0219	KT828177	Kentucky	0.0221	KU160789	Indiana	0.0221	KY041895	Indiana	0.021	MG983165	Texas	0.0203
	35	KM276882	Indiana	0.0219	KT828208	Indiana	0.0221	KX631982	North Carolina	0.0221	KY041970	Indiana	0.021	MH187849	Oklahoma	0.0203
	36	KM872070	South Dakota	0.0219	KX960544	Indiana	0.0221	KX670632	Ohio	0.0221	KY115423	Minnesota	0.021	MG662553	Iowa	0.0205
	37	KT306808	Oklahoma	0.0219	KT449772	Minnesota	0.0223	KX772272	Illinois	0.0221	KX851815	Illinois	0.0211	MF973374	North Carolina	0.0206
	38	KF026688	Illinois	0.0221	KT768000	Ohio	0.0223	KX772341	Minnesota	0.0221	KX851830	Indiana	0.0211	MH425090	North Carolina	0.0206
	39	KF428861	Indiana	0.0221	KT449777	Minnesota	0.0225	KX960625	Indiana	0.0221	KX858567	Ohio	0.0211	MG784562	Iowa	0.0207
	40	KF695372	Michigan	0.0221	KM975612	North Carolina	0.0226	MH061034	Illinois	0.0221	KY115458	Illinois	0.0211	MH187843	Minnesota	0.0207
	41	KF836370	Illinois	0.0221	KM975602	Iowa	0.0227	MH167340	Illinois	0.0221	MF145446	Nebraska	0.0211	MF373304	Illinois	0.0208
	42	KJ206207	Illinois	0.0221	KM975617	Kansas	0.0227	MH187855	Indiana	0.0221	KY115388	Illinois	0.0212	MH187759	Iowa	0.0208
	43	KJ640464	Ohio	0.0221	KP003949	Minnesota	0.0227	KX671222	Missouri	0.0223	KY115483	Oklahoma	0.0212	MH187777	Nebraska	0.0208
	44	KJ640520	Ohio	0.0221	KP019624	Missouri	0.0227	MH061039	Oklahoma	0.0223	KY115518	North Carolina	0.0212	MH425025	Missouri	0.0208
	45	KJ640528	Indiana	0.0221	KP019634	Illinois	0.0227	KX632007	Minnesota	0.0227	KY509953	North Carolina	0.0212	MF522038	Missouri	0.0209
	46	KM185793	Indiana	0.0221	KP137865	Nebraska	0.0227	MH208965	North Carolina	0.0227	KX851881	Iowa	0.0213	MF522062	Iowa	0.0209
	47	KM185801	Ohio	0.0221	KP137870	Kansas	0.0227				KX858572	Ohio	0.0217	MF522068	North Carolina	0.0209
	48	KM185833	Indiana	0.0221	KT313522	Kansas	0.0227				KY401791	Illinois	0.0217	MF973314	Missouri	0.0209
	49	KM185857	Ohio	0.0221	KT313542	Oklahoma	0.0227				KY401991	Illinois	0.0217	MG193845	Iowa	0.0209
	50	KM185937	Indiana	0.0221	KT827830	Indiana	0.0227				KY509887	Ohio	0.0217	MG983177	Nebraska	0.0209
	51	KM185953	Indiana	0.0221	KP137703	Nebraska	0.0256				KY938631	Iowa	0.0217	KY970162	Michigan	0.0211
	52	KM185961	Indiana	0.0221							MF045236	Indiana	0.0217	MF801452	Illinois	0.0211
	53	KM185985	Indiana	0.0221							MF045344	Iowa	0.0217	MG193869	Ohio	0.0211
	54	KM186051	Indiana	0.0221							KX851855	Indiana	0.0219	MG650642	Iowa	0.0211
	55	KM186075	Indiana	0.0221							KY938667	Minnesota	0.0219	MG662571	North Carolina	0.0211
	56	KM186083	Indiana	0.0221							MF045177	Missouri	0.0219	MG784568	Nebraska	0.0211
	57	KM186091	Indiana	0.0221							CY243087	Iowa	0.0221	MG784616	Ohio	0.0211
	58	KM245325	North Carolina	0.0221							KX658654	Indiana	0.0221	MH187795	Indiana	0.0211
	59	KM975597	Minnesota	0.0221							KX851845	North Carolina	0.0221	MH187825	Nebraska	0.0211
	60	KM975607	Iowa	0.0221							KX851860	Iowa	0.0221	MH425036	Minnesota	0.0211
	61	KM975622	Minnesota	0.0221							KY401927	North Carolina	0.0221	MH425060	Nebraska	0.0211
	62	KP003969	Illinois	0.0221							KY401975	Ohio	0.0221	MF801574	Iowa	0.0212
	63	KT306774	Minnesota	0.0221							KY401980	Illinois	0.0221	MH037751	North Carolina	0.0212
	64	KT306783	Ohio	0.0221							KY509881	Iowa	0.0221	MG193775	Iowa	0.0215
	65	KT306788	North Carolina	0.0221							KY509899	Iowa	0.0221	MG193903	Iowa	0.0215
	66	KT306793	North Carolina	0.0221							KY509977	Illinois	0.0221	MG983189	Minnesota	0.0215
	67	KT313512	Ohio	0.0221							KY678544	North Carolina	0.0221	MH187783	North Carolina	0.0215
	68	KT313532	North Carolina	0.0221							KY678550	Indiana	0.0221	MF373215	Iowa	0.0217
	69	KX907858	Nebraska	0.0221							KY678556	North Carolina	0.0221	MG193807	Iowa	0.0217
	70	KX907863	Iowa	0.0221							KY938565	Nebraska	0.0221	MG662637	Iowa	0.0217
	71	KX907893	Iowa	0.0221							KY938583	Missouri	0.0221	MG983153	Iowa	0.0218
	72	KX907918	Minnesota	0.0221							MF045254	Iowa	0.0221	MH425066	Iowa	0.0218
	73	KX907947	Nebraska	0.0221							MF045291	Missouri	0.0221	MG193857	Iowa	0.0219
	74	KX907952	Nebraska	0.0221							MF145358	Illinois	0.0221	MG784628	North Carolina	0.0219
	75	KX907987	Nebraska	0.0221							MF145370	Oklahoma	0.0221	KY888027	Kansas	0.0221
	76	KX960236	Nebraska	0.0221							MF145463	North Carolina	0.0221	MF116355	Kansas	0.0221
	77	KX960241	North Carolina	0.0221							MG021114	Iowa	0.0221	MF373298	Iowa	0.0221
	78	KX960276	Illinois	0.0221							KX954108	Indiana	0.0225	MF522050	Indiana	0.0221
	79	MF919686	Minnesota	0.0221							KU942661	Indiana	0.0227	MF664401	Oklahoma	0.0221
	80	MF919704	Minnesota	0.0221							KY115463	Illinois	0.0227	MF801528	Ohio	0.0221
	81	MF919712	Minnesota	0.0221							KY115498	Missouri	0.0227	MF973344	Minnesota	0.0221
	82	MF919728	Minnesota	0.0221							KY401912	Pennsylvania	0.0227	MG193787	Missouri	0.0221
	83	MF919736	Minnesota	0.0221							KY509947	Minnesota	0.0227	MG193891	Iowa	0.0221
	84	MF919760	Minnesota	0.0221							KY938589	Pennsylvania	0.0227	MG521030	Indiana	0.0221
	85	MF919768	Minnesota	0.0221							KY964005	Indiana	0.0227	MG521042	Ohio	0.0221
	86	MF919778	Minnesota	0.0221							MF145405	Indiana	0.0227	MG662601	Missouri	0.0221
	87	MF919840	Minnesota	0.0221										MG662657	Iowa	0.0221
	88	MF919848	Minnesota	0.0221										MG662677	Arkansas	0.0221
	89	MF919856	Minnesota	0.0221										MG784580	Iowa	0.0221
	90	MF919866	Minnesota	0.0221										MG784592	Iowa	0.0221
	91	MF919892	Minnesota	0.0221										MG835451	Kansas	0.0221
	92	MF919917	Minnesota	0.0221										MH037685	Iowa	0.0221
	93	MF919954	Minnesota	0.0221										MH037715	Indiana	0.0221
	94	MF920003	Minnesota	0.0221										MH037727	Minnesota	0.0221
	95	MF920059	Minnesota	0.0221										MH187801	Missouri	0.0221
	96	MF920072	Minnesota	0.0221										MH187860	Virginia	0.0221
	97	MF920096	Minnesota	0.0221										MH425084	Iowa	0.0223
	98	MF920104	Minnesota	0.0221										MG982506	Ohio	0.0227
	99	MF920123	Minnesota	0.0221										MF801554	Iowa	0.0227
	100	MF920139	Minnesota	0.0221										MF973284	Oklahoma	0.0227
	101	MF920147	Minnesota	0.0221										MF973368	Texas	0.0227
	102	MF920155	Minnesota	0.0221										MG521000	Illinois	0.0227
	103	MF920163	Minnesota	0.0221										MH037733	Iowa	0.0227
	104	MF920220	Minnesota	0.0221										MH094741	Minnesota	0.0229
	105	MF920234	Minnesota	0.0221
	106	MF920256	Minnesota	0.0221
	107	MF920264	Minnesota	0.0221
	108	MF920311	Minnesota	0.0221
	109	MG298965	Nebraska	0.0221
	110	KJ640296	Indiana	0.0223
	111	KC779037	California	0.0227
	112	KF998026	North Carolina	0.0227
	113	KJ206215	Illinois	0.0227
	114	KJ640472	Indiana	0.0227
	115	MH283563	Ohio	0.0227
	116	KF885655	Iowa	0.0234
	117	KJ640432	Iowa	0.0235
	118	KM185777	Indiana	0.0246
	119	KM185825	Indiana	0.0246
	120	MF919797	Minnesota	0.0246
	121	KJ130217	Nebraska	0.0248
	122	KJ640592	Iowa	0.0248
H1N2	1	KT313527	Virginia	0.0143	KU160776	North Carolina	0.015	KX671237	Michigan	0.0131	CY219568	Iowa	0.0135	MF801490	North Carolina	0.0135
	2	KT306803	Oklahoma	0.0145	KX670617	Oklahoma	0.015	KX671232	Minnesota	0.0138	KY115408	North Carolina	0.0135	MF973362	Illinois	0.0135
	3	KT306769	Kansas	0.0147	KJ995973	Nebraska	0.0152	KX671291	Missouri	0.0148	KY115433	Oklahoma	0.0141	MH187765	Iowa	0.0135
	4	KM185785	Texas	0.015	KT735012	Kansas	0.0152	KX670723	Oklahoma	0.0149	KX658662	Indiana	0.0143	MG521072	Iowa	0.0137
	5	KT306751	North Carolina	0.015	KT828313	Ohio	0.0152	KT580857	Indiana	0.015	KY938577	Minnesota	0.0145	MF373221	North Carolina	0.0139
	6	KT306764	North Carolina	0.015	KX670622	Minnesota	0.0152	KT694119	Indiana	0.015	KY509965	Minnesota	0.0146	MH187741	Texas	0.0139
	7	KU229955	Missouri	0.015	KT313580	Texas	0.0154	KT735028	Indiana	0.015	CY219312	Ohio	0.0147	MH037697	Iowa	0.014
	8	KJ640240	Indiana	0.0152	KT828245	Indiana	0.0154	KU752399	Indiana	0.015	CY219368	Ohio	0.0147	MH425126	Oklahoma	0.014
	9	KX960246	Minnesota	0.0152	KT828114	Ohio	0.0156	KU752428	Indiana	0.015	CY219416	Ohio	0.0147	MG784610	Illinois	0.0143
	10	KX960321	North Carolina	0.0152	KT734987	Kansas	0.0162	KX631967	North Carolina	0.015	KY401824	Nebraska	0.0147	MG983093	Iowa	0.0143
	11	KF894901	Nebraska	0.0154	KT767990	North Carolina	0.0162	KX631977	North Carolina	0.015	KY401884	Oklahoma	0.0147	MF973402	Illinois	0.0144
	12	KX960271	Nebraska	0.0154	KX670758	Oklahoma	0.0162	KX632043	Indiana	0.015	KY401944	Nebraska	0.0147	MG983183	Illinois	0.0144
	13	KX907878	Nebraska	0.0158	KT313575	Missouri	0.0164	KX670698	Arkansas	0.015	MF045297	Iowa	0.0147	MH187831	Iowa	0.0144
	14	KY041923	Minnesota	0.0159	KT827916	Indiana	0.0164	KX671175	Oklahoma	0.015	MF145486	California	0.0149	MF801478	North Carolina	0.0146
	15	KF885615	Iowa	0.016	KX670677	Minnesota	0.0164	KX671227	South Dakota	0.015	CY219288	Ohio	0.015	MF801548	Iowa	0.0146
	16	KP003954	Minnesota	0.016	KX670728	Nebraska	0.0164	KX772252	Nebraska	0.015	CY219296	Ohio	0.015	MG662651	North Carolina	0.0146
	17	KF704117	Iowa	0.0162	KX670748	Nebraska	0.0164	KX772318	Iowa	0.015	CY219320	Ohio	0.015	MG784652	Iowa	0.0146
	18	KP003964	Nebraska	0.0162	KX670662	Minnesota	0.0183	KX772351	Indiana	0.015	CY219328	Ohio	0.015	MG983171	Iowa	0.0146
	19	KP003974	Iowa	0.0162	KX960635	Indiana	0.0183	KX851934	Indiana	0.015	CY219336	Ohio	0.015	MG784658	North Carolina	0.0147
	20	KX907923	Missouri	0.0162				KX960519	Indiana	0.015	CY219344	Ohio	0.015	MF373274	North Carolina	0.015
	21	KX907942	Kansas	0.0162				KY239036	Oklahoma	0.015	CY219352	Ohio	0.015	MF373310	Missouri	0.015
	22	KF700631	Iowa	0.0164				KY327496	Kentucky	0.015	CY219360	Ohio	0.015	MF522002	Iowa	0.015
	23	KF836378	Illinois	0.0164				KY327553	Kentucky	0.015	CY219384	Ohio	0.015	MF522020	Indiana	0.015
	24	KF885575	Iowa	0.0164				KY327561	Kentucky	0.015	CY219392	Ohio	0.015	MF664407	Minnesota	0.015
	25	KF885583	Iowa	0.0164				KY327590	Kentucky	0.015	CY219400	Ohio	0.015	MF872661	Ohio	0.015
	26	KF885591	Iowa	0.0164				KY401954	North Carolina	0.015	CY219408	Ohio	0.015	MF973380	North Carolina	0.015
	27	KF885623	Iowa	0.0164				MF145382	Iowa	0.015	CY219424	Ohio	0.015	MF973386	Illinois	0.015
	28	KF885639	Iowa	0.0164				MF145469	Oklahoma	0.015	CY219432	Ohio	0.015	MG193769	Iowa	0.015
	29	KF894893	Nebraska	0.0164				MF145492	Iowa	0.015	CY219440	Ohio	0.015	MG662583	Pennsylvania	0.015
	30	KJ161852	South Dakota	0.0164				MF145508	Iowa	0.015	CY219456	Ohio	0.015	MG662607	Missouri	0.015
	31	KJ640200	Indiana	0.0164				MF996829	Illinois	0.015	CY219600	Iowa	0.015	MG662645	Iowa	0.015
	32	KJ640456	Indiana	0.0164				MH208947	Nebraska	0.015	CY219624	Iowa	0.015	MG983087	Iowa	0.015
	33	KJ640641	Indiana	0.0164				KX671242	Oklahoma	0.0151	CY219632	Iowa	0.015	MH187813	Indiana	0.015
	34	KJ640737	Ohio	0.0164				KT580865	Indiana	0.0152	CY219640	Iowa	0.015	MH187819	Pennsylvania	0.015
	35	KM185809	Indiana	0.0164				KT580905	Indiana	0.0152	CY219648	Iowa	0.015	MH425019	Pennsylvania	0.015
	36	KX907972	Ohio	0.0164				KU204729	Indiana	0.0152	CY219696	Iowa	0.015	MF373209	Illinois	0.0151
	37	KJ640312	Indiana	0.0168				KU229960	Wisconsin	0.0152	CY219722	Iowa	0.015	MH425114	North Carolina	0.0151
	38	KF888356	Iowa	0.0176				KU752420	Indiana	0.0152	CY242741	Indiana	0.015	MF801560	South Carolina	0.0152
	39	KX960261	Illinois	0.0176				KX618884	North Carolina	0.0152	CY242789	Indiana	0.015	MG784556	North Carolina	0.0152
	40	KX960336	Missouri	0.0181				KX670692	Minnesota	0.0152	CY243007	Ohio	0.015	MG784604	Indiana	0.0152
	41	KJ640552	Indiana	0.0183				KX670713	Oklahoma	0.0152	CY243015	Ohio	0.015	MH037691	North Carolina	0.0152
	42	KF765583	Minnesota	0.0186				KX670718	Pennsylvania	0.0152	CY243143	Ohio	0.015	MH037721	Iowa	0.0152
	43	KF478845	Ohio	0.0187				KX670753	Minnesota	0.0152	CY243176	Ohio	0.015	MH037739	Illinois	0.0152
	44	KF814058	Iowa	0.0189				KX671217	Pennsylvania	0.0152	CY243192	Ohio	0.015	MF801430	Iowa	0.0153
	45	KX960307	Nebraska	0.019				KX671286	North Carolina	0.0152	KX247672	Alabama	0.015	MG193831	Illinois	0.0153
	46	KX960281	North Carolina	0.0194				KX772267	South Dakota	0.0152	KX851810	Iowa	0.015	KY888035	Kansas	0.0154
	47	KX960286	Nebraska	0.0194				KX772308	North Carolina	0.0152	KX851835	North Carolina	0.015	MF373227	Indiana	0.0154
	48	KX960287	North Carolina	0.0194				KX772356	Illinois	0.0152	KX851850	Arkansas	0.015	MF373238	Iowa	0.0154
	49	KX960292	Nebraska	0.0194				KX960505	Indiana	0.0152	KX851886	Ohio	0.015	MF373268	Iowa	0.0154
	50	KX960297	Oklahoma	0.0194				KY041890	Illinois	0.0152	KX851900	Indiana	0.015	MF373286	North Carolina	0.0154
	51	KX960308	Illinois	0.0194				KY041903	Iowa	0.0152	KX851909	Minnesota	0.015	MF425620	Michigan	0.0154
	52	KX960316	Illinois	0.0194				KY041960	Illinois	0.0152	KX851947	Illinois	0.015	MF664418	South Carolina	0.0154
	53	KJ640480	Indiana	0.0204				KY041965	North Carolina	0.0152	KX954098	Illinois	0.015	MF872669	Ohio	0.0154
	54							KY327489	Kentucky	0.0152	KY041913	Oklahoma	0.015	MG521018	Indiana	0.0154
	55							KT580881	Indiana	0.0154	KY041918	Iowa	0.015	MG521060	North Carolina	0.0154
	56							KU752509	Indiana	0.0154	KY115428	North Carolina	0.015	MG521084	Iowa	0.0154
	57							KX671194	Oklahoma	0.0154	KY115453	North Carolina	0.015	MG662595	Nebraska	0.0154
	58							KX671271	Oklahoma	0.0154	KY115468	Nebraska	0.015	MG662619	Oklahoma	0.0154
	59							KT804012	Indiana	0.0158	KY115478	Iowa	0.015	MG662625	Illinois	0.0154
	60							KX671166	North Carolina	0.0158	KY115513	South Dakota	0.015	MG662663	Iowa	0.0154
	61							KY327493	Indiana	0.0158	KY115523	North Carolina	0.015	MG784670	Iowa	0.0154
	62							KX671209	Arkansas	0.0161	KY239076	Iowa	0.015	MH037703	Pennsylvania	0.0154
	63							KT803996	Indiana	0.0162	KY239101	North Carolina	0.015	MH187771	Oklahoma	0.0154
	64							KU752407	Indiana	0.0162	KY401857	Iowa	0.015	MH425132	Missouri	0.0154
	65							KU752441	California	0.0162	KY401932	Iowa	0.015	MF973302	Pennsylvania	0.0155
	66							KX670738	Oklahoma	0.0162	KY509983	Iowa	0.015	MH037787	Iowa	0.0155
	67							KX671257	Arkansas	0.0162	KY938601	Oklahoma	0.015	MF373256	Nebraska	0.0156
	68							KY239061	Ohio	0.0162	KY938649	North Carolina	0.015	MF522074	Wisconsin	0.0158
	69							KU752470	Indiana	0.0164	MF045183	South Carolina	0.015	MF801542	Pennsylvania	0.0158
	70							KU752483	Florida	0.0164	MF045207	North Carolina	0.015	MF872649	Nebraska	0.0158
	71							KY327753	Kentucky	0.0164	MF045242	Iowa	0.015	MG521012	Indiana	0.0158
	72							KT580873	Indiana	0.0166	MF045265	Indiana	0.015	MG662565	Nebraska	0.0158
	73							KX671184	North Carolina	0.0179	MF045332	Kansas	0.015	MG983135	Iowa	0.0158
	74							MH208960	Nebraska	0.0187	MF045338	Ohio	0.015	MG983159	Texas	0.0158
	75							KY327714	Kentucky	0.0194	MF145417	Missouri	0.015	MH037745	South Dakota	0.0158
	76							KY041928	Iowa	0.0196	MH283619	Iowa	0.015	MH037769	Colorado	0.0158
	77							KX670672	South Dakota	0.0202	MH283678	Ohio	0.015	MG784634	Oklahoma	0.0161
	78										MH283680	Ohio	0.015	MF801502	Illinois	0.0162
	79										KY678592	Illinois	0.0151	MF801586	Iowa	0.0162
	80										MF045225	Missouri	0.0151	MF973332	Iowa	0.0162
	81										CY242891	Indiana	0.0152	MG521036	Nebraska	0.0162
	82										CY242899	Indiana	0.0152	MH235545	Iowa	0.0162
	83										CY243111	Indiana	0.0152	MG193813	Indiana	0.0164
	84										CY243119	Indiana	0.0152	MG193863	Iowa	0.0164
	85										KX851914	Nebraska	0.0152	MG521102	Iowa	0.0164
	86										KY115493	Iowa	0.0152	MG983123	Oklahoma	0.0164
	87										KY239041	Illinois	0.0152	MG983147	Missouri	0.0164
	88										KY401780	Iowa	0.0152	MF522044	Iowa	0.0171
	89										KY401863	Illinois	0.0152	MF521990	Iowa	0.0174
	90										KY509875	North Carolina	0.0152	MH425013	Illinois	0.0179
	91										KY509941	Illinois	0.0152	MG193819	Iowa	0.0206
	92										KY938643	North Carolina	0.0152
	93										MF045153	Iowa	0.0152
	94										MF145364	Michigan	0.0152
	95										MF145387	South Carolina	0.0152
	96										MF045327	Indiana	0.0153
	97										KX631943	Indiana	0.0154
	98										KX851805	Oklahoma	0.0154
	99										KX851919	Oklahoma	0.0154
	100										KX858582	Illinois	0.0154
	101										KX954093	Illinois	0.0154
	102										KX954116	Indiana	0.0154
	103										KY115398	Minnesota	0.0154
	104										KY239031	Illinois	0.0154
	105										KY239096	Indiana	0.0154
	106										KY401813	Illinois	0.0154
	107										KY509905	Indiana	0.0154
	108										KY938619	Illinois	0.0154
	109										KY678538	Missouri	0.0156
	110										KY401900	Iowa	0.0157
	111										KY509917	North Carolina	0.0157
	112										KX858577	North Carolina	0.0158
	113										KY239046	North Carolina	0.0158
	114										KY401769	Indiana	0.0158
	115										KY401802	North Carolina	0.0158
	116										KY401851	South Dakota	0.0158
	117										KY401938	Minnesota	0.0158
	118										KY678604	Iowa	0.0158
	119										KY938595	Iowa	0.0158
	120										KY938655	Iowa	0.0158
	121										MF045271	Kansas	0.0158
	122										MF045315	Iowa	0.0158
	123										MF145434	Iowa	0.0158
	124										KY401830	Iowa	0.0159
	125										KX851924	North Carolina	0.016
	126										KY115473	Illinois	0.016
	127										KY401774	Iowa	0.016
	128										KY402006	Kansas	0.016
	129										KY509923	California	0.016
	130										MF425628	California	0.016
	131										KY401841	Illinois	0.0161
	132										KY239091	North Carolina	0.0162
	133										KY938661	Ohio	0.0162
	134										MF145376	Illinois	0.0162
	135										MF145411	Pennsylvania	0.0162
	136										KX156622	Indiana	0.0164
	137										KY041955	Illinois	0.0164
	138										KY115403	Iowa	0.0164
	139										KY115448	Iowa	0.0164
	140										KY401763	Iowa	0.0164
	141										KY401808	Illinois	0.0164
	142										KY401818	Iowa	0.0164
	143										KY938607	Colorado	0.0164
	144										KY964016	Indiana	0.0164
	145										KX851870	North Carolina	0.0171
	146										MF045201	North Carolina	0.0178
	147										KX086559	Indiana	0.0183
	148										MF145502	Iowa	0.0196
H3N2	1	KF386788	Michigan	0.0114	KM361404	North Dakota	0.0114	KT374249	Missouri	0.0112	KY509893	Iowa	0.0119	MH187747	Missouri	0.01
	2	KF527537	Indiana	0.0114	KT827833	Indiana	0.0114	KX772277	Iowa	0.0122	KX851865	Iowa	0.0123	MH425054	Arkansas	0.0107
	3	KM185849	Indiana	0.012	KT827867	Indiana	0.0114	KT356653	Missouri	0.0123	KY115503	Iowa	0.0123	MH425048	Iowa	0.0109
	4	KM185865	Ohio	0.012	KT827889	Indiana	0.0114	KT374239	Missouri	0.0123	KY938625	South Dakota	0.0123	MF599460	Kansas	0.0116
	5	KM185889	Indiana	0.012	KT827894	Ohio	0.0114	KT374254	Missouri	0.0123	KU942653	Indiana	0.0125	MF522056	Missouri	0.0117
	6	KM185921	Indiana	0.012	KT827910	Ohio	0.0114	KT374259	Missouri	0.0123	KU942669	Indiana	0.0125	MG784598	Minnesota	0.0119
	7	KX907962	Virginia	0.012	KT827937	Ohio	0.0114	KU752478	Missouri	0.0123	KX851876	Indiana	0.0126	MG784574	Nebraska	0.012
	8	KX907977	Kansas	0.012	KT827939	Kentucky	0.0114	KY401786	Iowa	0.0123	MF045277	Oregon	0.0126	MF872655	Iowa	0.0122
	9	KF814074	Iowa	0.0125	KT827977	Indiana	0.0114	KX960573	Indiana	0.0125	MF045309	Iowa	0.0127	MG812162	Minnesota	0.0123
	10	KF814082	Iowa	0.0125	KT828008	Ohio	0.0114	KX960627	Indiana	0.0127	KX981501	Ohio	0.0128	MG193799	Maryland	0.0125
	11	KF814090	Iowa	0.0125	KT828058	Indiana	0.0114	KT374244	Illinois	0.0128	CY219464	Iowa	0.0129	MG193837	Maryland	0.0125
	12	KF814098	Iowa	0.0125	KT828064	Kentucky	0.0114	KX960534	Kentucky	0.0128	CY219472	Iowa	0.0129	MG193851	Michigan	0.0125
	13	KF885599	Iowa	0.0125	KT828067	Kentucky	0.0114	KT356658	California	0.0129	CY219480	Iowa	0.0129	MG193875	Maryland	0.0125
	14	KF885647	Iowa	0.0125	KT828077	Ohio	0.0114	KT356666	California	0.0129	CY219488	Iowa	0.0129	MG193883	Maryland	0.0125
	15	KM185969	Indiana	0.0125	KT828093	Ohio	0.0114	KT374226	Illinois	0.0129	CY219496	Iowa	0.0129	MH425096	North Carolina	0.0125
	16	CY194652	Kentucky	0.0129	KT828100	Ohio	0.0114	KT374231	Indiana	0.0129	CY219536	Iowa	0.0129	MF872643	Ohio	0.0127
	17	CY195029	Maryland	0.0129	KT828101	Indiana	0.0114	KT804004	Indiana	0.0129	CY219560	Iowa	0.0129	MF973326	Illinois	0.0127
	18	KF386808	Iowa	0.0129	KT828106	Indiana	0.0114	KT965338	Indiana	0.0129	CY219576	Iowa	0.0129	MG982498	Ohio	0.0129
	19	KF386818	Wyoming	0.0129	KT828109	Kentucky	0.0114	KT983795	Iowa	0.0129	CY219592	Iowa	0.0129	MF172985	Kansas	0.0129
	20	KF420317	Maryland	0.0129	KT828128	Kentucky	0.0114	KT983800	Minnesota	0.0129	CY219656	Iowa	0.0129	MF373316	Oklahoma	0.0129
	21	KF428877	Indiana	0.0129	KT828141	Ohio	0.0114	KU204713	Indiana	0.0129	CY219664	Iowa	0.0129	MF522014	Iowa	0.0129
	22	KF478850	Pennsylvania	0.0129	KT828158	Ohio	0.0114	KU204721	Indiana	0.0129	CY219672	Iowa	0.0129	MF716900	Ohio	0.0129
	23	KF646120	Michigan	0.0129	KT828185	Ohio	0.0114	KU204737	Indiana	0.0129	CY219680	Iowa	0.0129	MF716932	Ohio	0.0129
	24	KF704127	Indiana	0.0129	KT828213	Indiana	0.0114	KU752415	Indiana	0.0129	CY219688	Iowa	0.0129	MF716935	Ohio	0.0129
	25	KF814066	Iowa	0.0129	KT828221	Kentucky	0.0114	KU752436	Arkansas	0.0129	CY219714	Iowa	0.0129	MF801436	Ohio	0.0129
	26	KF885663	Iowa	0.0129	KT828225	Indiana	0.0114	KU752465	Ohio	0.0129	CY219762	Kentucky	0.0129	MF801472	Iowa	0.0129
	27	KF888348	Iowa	0.0129	KT828288	Kentucky	0.0114	KU752491	Iowa	0.0129	CY219778	Kentucky	0.0129	MF801484	Missouri	0.0129
	28	KF888364	Iowa	0.0129	KT828304	Ohio	0.0114	KU752504	Indiana	0.0129	CY219786	Kentucky	0.0129	MF801566	Ohio	0.0129
	29	KF888372	Iowa	0.0129	KT828308	Indiana	0.0114	KX631972	Iowa	0.0129	CY219794	Kentucky	0.0129	MF801580	Oklahoma	0.0129
	30	KF982050	Illinois	0.0129	KT828315	Kentucky	0.0114	KX631997	Ohio	0.0129	CY219802	Indiana	0.0129	MF973308	Iowa	0.0129
	31	KF998031	Illinois	0.0129	KT828332	Kentucky	0.0114	KX632025	Illinois	0.0129	CY219810	Michigan	0.0129	MF973320	Indiana	0.0129
	32	KJ452357	Iowa	0.0129	KT828336	Indiana	0.0114	KX772298	Illinois	0.0129	CY219826	Indiana	0.0129	MF973436	Illinois	0.0129
	33	KJ452365	Iowa	0.0129	KX960619	Ohio	0.0114	KX772323	Iowa	0.0129	CY219834	Indiana	0.0129	MF973439	Illinois	0.0129
	34	KJ452381	Iowa	0.0129	KX960661	Ohio	0.0114	KX772366	Illinois	0.0129	CY219842	Indiana	0.0129	MG193825	Minnesota	0.0129
	35	KJ640440	Ohio	0.0129	KX960719	Ohio	0.0114	KX960516	Ohio	0.0129	CY219850	Indiana	0.0129	MG193897	North Carolina	0.0129
	36	KJ640568	Ohio	0.0129	KY327566	Indiana	0.0114	KX960577	Indiana	0.0129	CY219875	Indiana	0.0129	MG521054	Iowa	0.0129
	37	KJ640713	Indiana	0.0129	KY327702	Ohio	0.0114	KX960623	Ohio	0.0129	CY219891	Michigan	0.0129	MG521066	Minnesota	0.0129
	38	KJ640721	Ohio	0.0129	KT768005	Kansas	0.0123	KX960655	Indiana	0.0129	CY219899	Michigan	0.0129	MG521090	Pennsylvania	0.0129
	39	KJ640729	Ohio	0.0129	KT192583	Missouri	0.0125	KX960681	Ohio	0.0129	CY219907	Michigan	0.0129	MG521096	Iowa	0.0129
	40	KJ640745	Indiana	0.0129	KT734982	Kansas	0.0128	KX960708	Indiana	0.0129	CY219923	Michigan	0.0129	MG662613	North Carolina	0.0129
	41	KM076733	Iowa	0.0129	KT767985	Nebraska	0.0128	KX960724	Indiana	0.0129	CY219931	Michigan	0.0129	MG784586	Iowa	0.0129
	42	KM185729	Indiana	0.0129	KJ206199	Illinois	0.0129	KX960725	Indiana	0.0129	CY219939	Michigan	0.0129	MG784622	North Carolina	0.0129
	43	KM185761	Indiana	0.0129	KM872083	California	0.0129	KY008941	Arkansas	0.0129	CY219955	Michigan	0.0129	MG784640	Iowa	0.0129
	44	KM185841	Indiana	0.0129	KR092034	Iowa	0.0129	KY041938	North Carolina	0.0129	CY219963	Michigan	0.0129	MG979843	Iowa	0.0129
	45	KM185929	Texas	0.0129	KT192573	Iowa	0.0129	KY327508	Kentucky	0.0129	CY219979	Michigan	0.0129	MG983105	Iowa	0.0129
	46	KM186027	Indiana	0.0129	KT313537	Nebraska	0.0129	KY327509	Kentucky	0.0129	CY219987	Michigan	0.0129	MG983141	Minnesota	0.0129
	47	KM186059	Indiana	0.0129	KT449742	Nebraska	0.0129	KY327510	Kentucky	0.0129	CY219995	Michigan	0.0129	MG983201	Ohio	0.0129
	48	KM514417	Iowa	0.0129	KT694070	Kansas	0.0129	KY327540	Kentucky	0.0129	CY220003	Michigan	0.0129	MH037757	Iowa	0.0129
	49	KM514425	Iowa	0.0129	KT694085	North Carolina	0.0129	KY327628	Kentucky	0.0129	CY220011	Michigan	0.0129	MH037763	Iowa	0.0129
	50	KT313517	Nebraska	0.0129	KT767995	Nebraska	0.0129	KY327663	Kentucky	0.0129	CY242725	Indiana	0.0129	MH037793	North Carolina	0.0129
	51	KT313567	Nebraska	0.0129	KT828017	Ohio	0.0129	KY327686	Kentucky	0.0129	CY242749	Indiana	0.0129	MH187807	Iowa	0.0129
	52	KX671276	Kansas	0.0129	KT828050	Ohio	0.0129	KY327704	Kentucky	0.0129	CY242757	Indiana	0.0129	MH187837	North Carolina	0.0129
	53	KX907873	Wyoming	0.0129	KT828084	Indiana	0.0129	KY327710	Kentucky	0.0129	CY242765	Indiana	0.0129	MH255650	Indiana	0.0129
	54	KJ452373	Iowa	0.0131	KT828122	Indiana	0.0129	KY327726	Kentucky	0.0129	CY242814	Indiana	0.0129	MH425108	Utah	0.0129
	55	KF382734	Indiana	0.0141	KT828184	Ohio	0.0129	KY327766	Kentucky	0.0129	CY242878	Indiana	0.0129	MH425120	Arkansas	0.0129
	56	KF386768	Indiana	0.0141	KT828202	Indiana	0.0129	KY327786	Kentucky	0.0129	CY242907	Indiana	0.0129	MH187789	Ohio	0.0131
	57	KF386783	Pennsylvania	0.0141	KT828244	Kentucky	0.0129	KY402001	North Carolina	0.0129	CY243039	Indiana	0.0129	MF801458	Oklahoma	0.0132
	58	KF386798	Ohio	0.0141	KT828255	Indiana	0.0129	KY964002	Indiana	0.0129	CY243047	Indiana	0.0129	MG662589	Ohio	0.0135
	59	KF386828	Maryland	0.0141	KT828260	Indiana	0.0129	KY964012	Indiana	0.0129	CY243079	Kentucky	0.0129	MF373244	Michigan	0.0137
	60	KF428885	Indiana	0.0141	KT828326	Ohio	0.0129	MF145429	North Carolina	0.0129	CY243240	Ohio	0.0129	MF973278	North Carolina	0.0137
	61	KF454772	Ohio	0.0141	KT192578	Missouri	0.0135	MF145513	Illinois	0.0129	KU942645	Indiana	0.0129	MG662559	Iowa	0.0137
	62	KF704135	Indiana	0.0141	KT694075	Nebraska	0.0141	MH061021	North Carolina	0.0129	KX772282	Michigan	0.0129	MG983195	Texas	0.0137
	63	KJ452389	Iowa	0.0141	KT694090	Missouri	0.0141	KR092039	Illinois	0.0131	KX772303	Indiana	0.0129	MG521078	Nebraska	0.014
	64	KJ640416	Indiana	0.0141				KT356674	Illinois	0.0131	KX772328	Minnesota	0.0129	MG928428	Florida	0.014
	65	KM076709	Iowa	0.0141				KU752449	Indiana	0.0131	KX851825	Minnesota	0.0129	MG982514	Ohio	0.0141
	66	KM076717	Iowa	0.0141				KX632048	Iowa	0.0131	KX851840	North Carolina	0.0129	MF373322	Indiana	0.0141
	67	KM076725	Iowa	0.0141				KX960510	Indiana	0.0131	KX851895	Iowa	0.0129	MF522026	Oklahoma	0.0141
	68	KX907888	Wyoming	0.0141				KU229968	Indiana	0.0137	KX851957	North Carolina	0.0129	MF566108	Wisconsin	0.0141
	69	KF386823	Wyoming	0.0146				KX772346	Kansas	0.0138	KX981484	Ohio	0.0129	MF664395	Missouri	0.0141
	70	KJ640504	Indiana	0.0154				KX632012	Minnesota	0.0139	KX981500	Ohio	0.0129	MF716921	Ohio	0.0141
	71	MF919752	Minnesota	0.0154				KU752394	Arkansas	0.0141	KX981507	Ohio	0.0129	MF801464	Ohio	0.0141
	72	MF919816	Minnesota	0.0154				KU752496	Florida	0.0141	KX981522	Ohio	0.0129	MF801508	Ohio	0.0141
	73	MF919909	Minnesota	0.0154				KU752517	Indiana	0.0141	KX981537	Ohio	0.0129	MG193781	Nebraska	0.0141
	74	MF919985	Minnesota	0.0154				KX618879	Ilinois	0.0141	KY115418	North Carolina	0.0129	MG662631	Illinois	0.0141
	75	MF920011	Minnesota	0.0154				KX772257	North Carolina	0.0141	KY115528	Illinois	0.0129	MG662683	Iowa	0.0141
	76	MF920025	Minnesota	0.0154				KX772262	Minnesota	0.0141	KY239066	North Carolina	0.0129	MG784664	Iowa	0.0141
	77	MF920041	Minnesota	0.0154							KY239071	Indiana	0.0129	MG983099	Iowa	0.0141
	78	MF920205	Minnesota	0.0154							KY401846	Iowa	0.0129	MH037709	Ohio	0.0141
	79	MF920080	Minnesota	0.0168							KY401873	Minnesota	0.0129	MH037775	North Carolina	0.0141
	80										KY401878	North Carolina	0.0129	MH425072	Iowa	0.0141
	81										KY401949	Colorado	0.0129	MG662577	Iowa	0.0153
	82										KY401964	Iowa	0.0129	MF973296	Minnesota	0.0154
	83										KY678574	North Carolina	0.0129	MF373250	Illinois	0.0166
	84										KY935498	Illinois	0.0129	MH425078	Minnesota	0.0166
	85										KY935500	Indiana	0.0129
	86										KY938571	Minnesota	0.0129
	87										KY938637	Missouri	0.0129
	88										KY938679	North Carolina	0.0129
	89										MF045195	North Dakota	0.0129
	90										MF045248	Nebraska	0.0129
	91										MF145399	Illinois	0.0129
	92										MF145451	Minnesota	0.0129
	93										MF145474	Missouri	0.0129
	94										MF145480	Arkansas	0.0129
	95										MH283584	Ohio	0.0129
	96										MH283639	Iowa	0.0129
	97										MH283658	Iowa	0.0129
	98										CY243063	Kentucky	0.0131
	99										KY401959	North Carolina	0.0131
	100										MF045189	Minnesota	0.0134
	101										KY115438	Iowa	0.0135
	102										KY509929	Iowa	0.0135
	103										KY678580	Iowa	0.0135
	104										KX772242	Iowa	0.0136
	105										CY242975	Ohio	0.0137
	106										KX632017	Indiana	0.0137
	107										MF145440	Michigan	0.0137
	108										MF045171	Iowa	0.0138
	109										KX858557	Illinois	0.0139
	110										KY401906	Oklahoma	0.0139
	111										KY935518	Illinois	0.0139
	112										CY219504	Iowa	0.0141
	113										CY219512	Iowa	0.0141
	114										CY219520	Iowa	0.0141
	115										CY219528	Iowa	0.0141
	116										CY219552	Iowa	0.0141
	117										CY219738	Ohio	0.0141
	118										CY219746	Ohio	0.0141
	119										CY219754	Ohio	0.0141
	120										CY219883	Indiana	0.0141
	121										CY220019	Illinois	0.0141
	122										CY242773	Indiana	0.0141
	123										CY242805	Ohio	0.0141
	124										CY242822	Indiana	0.0141
	125										CY242830	Indiana	0.0141
	126										CY242838	Indiana	0.0141
	127										CY242846	Indiana	0.0141
	128										CY242862	Indiana	0.0141
	129										CY242870	Indiana	0.0141
	130										CY242937	Indiana	0.0141
	131										CY242943	Indiana	0.0141
	132										CY242951	Indiana	0.0141
	133										CY242967	Ohio	0.0141
	134										CY242983	Ohio	0.0141
	135										CY242999	Ohio	0.0141
	136										CY243023	Ohio	0.0141
	137										CY243031	Ohio	0.0141
	138										CY243055	Kentucky	0.0141
	139										CY243071	Kentucky	0.0141
	140										CY243095	Iowa	0.0141
	141										CY243103	Iowa	0.0141
	142										CY243127	Indiana	0.0141
	143										CY243135	Indiana	0.0141
	144										CY243159	Ohio	0.0141
	145										CY243200	Ohio	0.0141
	146										CY243208	Ohio	0.0141
	147										CY243216	Ohio	0.0141
	148										CY243224	Ohio	0.0141
	149										CY243256	Ohio	0.0141
	150										KX658670	Indiana	0.0141
	151										KX772290	Indiana	0.0141
	152										KX851952	North Carolina	0.0141
	153										KY041908	Illinois	0.0141
	154										KY041943	North Carolina	0.0141
	155										KY115393	North Carolina	0.0141
	156										KY401796	North Carolina	0.0141
	157										KY401868	Iowa	0.0141
	158										KY401895	North Carolina	0.0141
	159										KY401970	Missouri	0.0141
	160										KY509911	Minnesota	0.0141
	161										KY604995	Michigan	0.0141
	162										KY604996	Michigan	0.0141
	163										KY604999	Michigan	0.0141
	164										KY605004	Michigan	0.0141
	165										MF045285	Iowa	0.0141
	166										MG739627	Ohio	0.0141
	167										MH283562	Iowa	0.0141
	168										MH283585	Indiana	0.0141
	169										MH283591	Michigan	0.0141
	170										MH283600	Ohio	0.0141
	171										MH283616	Indiana	0.0141
	172										MH283630	Ohio	0.0141
	173										MH283638	Ohio	0.0141

## Sheet: Class II
Subtype	#	2013			2014			2015			2016			2017
		Strain ID	Geographical Area	EpiCC.score	Strain ID	Geographical Area	EpiCC.score	Strain ID	Geographical Area	EpiCC.score	Strain ID	Geographical Area	EpiCC.score	Strain ID	Geographical Area	EpiCC.score
H1N1	1	KJ361930	Illinois	0.0795	KX670612	Ohio	0.0869	KU160766	North Carolina	0.0855	KX858562	North Carolina	0.0845	MF801496	Iowa	0.0812
	2	KF428869	Illinois	0.084	KT943588	North Carolina	0.0884	KU160771	North Carolina	0.0855	KY678544	North Carolina	0.0855	MH425102	Tennessee	0.0839
	3	KM186091	Indiana	0.084	KX670667	North Carolina	0.0884	KX631982	North Carolina	0.0855	MF145370	Oklahoma	0.0855	MF373292	Iowa	0.0855
	4	KF695372	Michigan	0.0855	KX670708	North Carolina	0.0892	KX631992	North Carolina	0.0855	KX851942	Ohio	0.0861	MH425066	Iowa	0.0856
	5	KM975607	Iowa	0.0855	KP137703	Nebraska	0.0895	MF996834	North Carolina	0.0855	MH450032	North Carolina	0.0875	MF522032	Missouri	0.0877
	6	KT306798	Oklahoma	0.0855	KX670627	Arkansas	0.0907	KT735000	California	0.0861	KX851845	North Carolina	0.0878	MF522068	North Carolina	0.0879
	7	KT313532	North Carolina	0.0855	KX670657	Arkansas	0.0907	MF145497	North Carolina	0.0861	KX858567	Ohio	0.0884	MG784568	Nebraska	0.0884
	8	KX960276	Illinois	0.0855	KP019634	Illinois	0.0928	KU160789	Indiana	0.0863	KY678550	Indiana	0.0887	MG983177	Nebraska	0.0884
	9	KJ130217	Nebraska	0.0857	KT313562	North Dakota	0.0939	KX670632	Ohio	0.0863	KY239086	Illinois	0.0901	MG193857	Iowa	0.0885
	10	KM185825	Indiana	0.0868	KT828036	Indiana	0.0947	KX772313	North Carolina	0.0863	KY678598	Iowa	0.0901	MG983153	Iowa	0.0885
	11	KM185777	Indiana	0.0871	KT828208	Indiana	0.095	KX632002	North Carolina	0.0864	CY243087	Iowa	0.0903	MH187759	Iowa	0.0885
	12	KF836370	Illinois	0.0884	KT828217	Indiana	0.095	KT983790	North Carolina	0.0878	KY678562	Minnesota	0.0904	MH187777	Nebraska	0.0885
	13	KJ206207	Illinois	0.0884	KT828267	Iowa	0.0959	MH061034	Illinois	0.0884	KY938589	Pennsylvania	0.091	MH425025	Missouri	0.0885
	14	KX960266	Illinois	0.0884	KT828277	Indiana	0.0959	MF996839	North Carolina	0.0886	KY678556	North Carolina	0.0947	MG662571	North Carolina	0.0901
	15	KJ640296	Indiana	0.0889	KX960676	Indiana	0.0959	KX772361	Iowa	0.0915	KY509959	Iowa	0.095	KY888027	Kansas	0.0902
	16	KJ640432	Iowa	0.0889	KT827969	Kentucky	0.0961	MF996824	Indiana	0.0918	KY509977	Illinois	0.095	MG662657	Iowa	0.0906
	17	KC779037	California	0.0892	KP019629	Nebraska	0.0964	KX632038	North Carolina	0.0939	MF045291	Missouri	0.095	MG982506	Ohio	0.0916
	18	KJ640592	Iowa	0.0892	KT827967	Indiana	0.0964	MH061039	Oklahoma	0.0947	MF145358	Illinois	0.095	MF973356	Iowa	0.0916
	19	KF386813	Indiana	0.0893	KT828228	Iowa	0.0964	KX671199	Iowa	0.095	KY239056	North Carolina	0.0952	MF973314	Missouri	0.0919
	20	KF313351	Illinois	0.0898	KX960544	Indiana	0.0964	MH208965	North Carolina	0.0958	MF145405	Indiana	0.0958	MG193845	Iowa	0.0928
	21	KF885655	Iowa	0.0903	KX960578	Indiana	0.0964	KT965346	Indiana	0.0961	MF145446	Nebraska	0.0964	MF522008	Illinois	0.0933
	22	KF428861	Indiana	0.0907	KT449755	Missouri	0.0982	KX960554	Indiana	0.0961	KX851929	Minnesota	0.0971	MG912578	Kansas	0.0934
	23	MF919797	Minnesota	0.0907	KX671189	Minnesota	0.0993	KX670652	Oklahoma	0.0964	MF145423	Iowa	0.0972	MG193869	Ohio	0.0936
	24	KM185897	Indiana	0.0921	KX671247	Illinois	0.0994	MH187855	Indiana	0.0965	MF145393	Oklahoma	0.0973	MF973290	Iowa	0.0938
	25	KJ130209	South Dakota	0.0923	KP003979	Minnesota	0.0996	MH167340	Illinois	0.0977	KY509971	Iowa	0.0975	MF801522	Minnesota	0.0944
	26	KM276882	Indiana	0.0926	KT828065	Indiana	0.0996	KX960605	Indiana	0.0985	KY678586	Minnesota	0.0977	MF522062	Iowa	0.0946
	27	MF919789	Minnesota	0.0927	KT828175	Kentucky	0.0996	KX631938	Illinois	0.0991	KX631959	Indiana	0.0978	MG650642	Iowa	0.0946
	28	KJ640384	Ohio	0.0933	KT828177	Kentucky	0.0996	KX632007	Minnesota	0.0991	KY401996	Illinois	0.0981	MG662677	Arkansas	0.0946
	29	KM185817	Indiana	0.094	KT983805	Iowa	0.0996	KX670733	Minnesota	0.0991	KY115423	Minnesota	0.0982	MG784580	Iowa	0.0946
	30	KP003969	Illinois	0.0944	KT827830	Indiana	0.1002	KX772272	Illinois	0.0991	MF145457	Arkansas	0.0982	MH037685	Iowa	0.0946
	31	KX907947	Nebraska	0.0944	KT827957	Kentucky	0.1002	KX671281	Iowa	0.0993	KY509887	Ohio	0.0985	MH187801	Missouri	0.0946
	32	KX960236	Nebraska	0.0944	KX670637	Missouri	0.1002	KT983775	Iowa	0.0994	KY938667	Minnesota	0.099	MF116355	Kansas	0.095
	33	KF836362	Illinois	0.095	KP019624	Missouri	0.1005	KU160781	Indiana	0.0994	MG021114	Iowa	0.099	MG662601	Missouri	0.095
	34	KM872070	South Dakota	0.095	KT768000	Ohio	0.1005	KU752457	Indiana	0.0996	KY509947	Minnesota	0.0993	MG784562	Iowa	0.095
	35	KT306774	Minnesota	0.095	KX670687	Ohio	0.1005	KX960625	Indiana	0.0996	KY938565	Nebraska	0.0993	MF373233	Nebraska	0.0953
	36	KT306793	North Carolina	0.095	KX670743	Nebraska	0.1005	KX671262	Pennsylvania	0.0997	KY938631	Iowa	0.0993	MF973374	North Carolina	0.0953
	37	KX907858	Nebraska	0.095	KP031597	Illinois	0.1037	KT694095	Indiana	0.0999	MF045236	Indiana	0.0994	MF801554	Iowa	0.0954
	38	KX960241	North Carolina	0.095	KT449777	Minnesota	0.1042	KU752525	Indiana	0.0999	MF045254	Iowa	0.0994	MF973368	Texas	0.0957
	39	KX960302	Nebraska	0.095	KT734995	Kansas	0.1043	KX670642	Missouri	0.0999	MF145463	North Carolina	0.0994	MF522038	Missouri	0.0959
	40	KX960331	Iowa	0.095	KM975612	North Carolina	0.1051	KX670647	Pennsylvania	0.0999	KX851815	Illinois	0.0996	MH187795	Indiana	0.0962
	41	MG298965	Nebraska	0.095	KM975602	Iowa	0.1077	KX671252	Pennsylvania	0.0999	KX851855	Indiana	0.0996	MH187753	Iowa	0.0965
	42	KJ206215	Illinois	0.0951	KT827858	Indiana	0.1077	KX671222	Missouri	0.1002	KX851860	Iowa	0.0996	MF801528	Ohio	0.0967
	43	KJ640464	Ohio	0.0953	KP003959	Illinois	0.108	KX670682	Illinois	0.1005	KX851881	Iowa	0.0996	MG521030	Indiana	0.0967
	44	KJ640472	Indiana	0.0955	KT449772	Minnesota	0.108	KX772247	Kansas	0.1011	KY401927	North Carolina	0.0996	MH425060	Nebraska	0.0968
	45	KM185913	Indiana	0.0956	KT313522	Kansas	0.1086	MH061016	Missouri	0.1071	KY401975	Ohio	0.0996	MF801534	Ohio	0.0974
	46	KM185945	Texas	0.0956	KM975617	Kansas	0.1089	KX772341	Minnesota	0.1077	KY401980	Illinois	0.0996	MH037751	North Carolina	0.0975
	47	KJ640584	Indiana	0.0959	KP003949	Minnesota	0.1089				KY401991	Illinois	0.0996	MH187843	Minnesota	0.0976
	48	KT306808	Oklahoma	0.0961	KP137865	Nebraska	0.1089				KY509899	Iowa	0.0996	MF373215	Iowa	0.0979
	49	KJ640536	Indiana	0.0962	KP137870	Kansas	0.1089				KY938583	Missouri	0.0996	MG193775	Iowa	0.0979
	50	MF919768	Minnesota	0.0962	KT313542	Oklahoma	0.1089				MF045165	Minnesota	0.0996	MG193903	Iowa	0.0979
	51	KJ361922	Illinois	0.0968	KT768010	Oklahoma	0.1094				MF045260	South Dakota	0.0996	MG521024	Nebraska	0.0979
	52	KM185753	Indiana	0.097							MF045344	Iowa	0.0996	MG662637	Iowa	0.0979
	53	KM185881	Indiana	0.097							KY239051	Illinois	0.0999	MF973284	Oklahoma	0.0981
	54	KM185985	Indiana	0.097							KX851820	Indiana	0.1002	MG784628	North Carolina	0.0981
	55	KM186009	Indiana	0.097							KY115443	Missouri	0.1002	MG521042	Ohio	0.0982
	56	KM186051	Indiana	0.097							KY115463	Illinois	0.1002	MH037733	Iowa	0.0988
	57	KM186075	Indiana	0.097							KU942661	Indiana	0.1005	MF973392	Ohio	0.0991
	58	KM245325	North Carolina	0.097							KX658654	Indiana	0.1005	MH187825	Nebraska	0.0991
	59	KM185801	Ohio	0.0971							KX851830	Indiana	0.1005	MH425084	Iowa	0.0993
	60	KM975597	Minnesota	0.0972							KX858572	Ohio	0.1005	MF664401	Oklahoma	0.0994
	61	KF885631	Iowa	0.0976							KX954108	Indiana	0.1005	MG521108	Indiana	0.0994
	62	KM185769	Indiana	0.0976							KY115458	Illinois	0.1005	KY970162	Michigan	0.0996
	63	KM185793	Indiana	0.0976							KY115498	Missouri	0.1005	MF373298	Iowa	0.0996
	64	MF920256	Minnesota	0.0977							KY401791	Illinois	0.1005	MF522050	Indiana	0.0996
	65	KM185857	Ohio	0.0979							KY509881	Iowa	0.1005	MF716915	Ohio	0.0996
	66	KX907987	Nebraska	0.0979							KY964005	Indiana	0.1005	MF716920	Ohio	0.0996
	67	KM185833	Indiana	0.0984							MF045177	Missouri	0.1005	MF801444	Ohio	0.0996
	68	MF919686	Minnesota	0.0988							MF045213	Iowa	0.101	MF801452	Illinois	0.0996
	69	MF919704	Minnesota	0.0988							KX632030	Indiana	0.1011	MF973344	Minnesota	0.0996
	70	MF919712	Minnesota	0.0988							CY242959	Indiana	0.103	MG193787	Missouri	0.0996
	71	MF919720	Minnesota	0.0988							KX858592	Oklahoma	0.1042	MG193793	Illinois	0.0996
	72	MF919728	Minnesota	0.0988							KX255752	Ohio	0.1048	MG193807	Iowa	0.0996
	73	MF919736	Minnesota	0.0988							KY115488	Iowa	0.1048	MG193891	Iowa	0.0996
	74	MF919760	Minnesota	0.0988							KX858587	Oklahoma	0.1051	MG521114	Wisconsin	0.0996
	75	MF919778	Minnesota	0.0988							KY115483	Oklahoma	0.1056	MG662553	Iowa	0.0996
	76	MF919840	Minnesota	0.0988							KY509953	North Carolina	0.1056	MG784592	Iowa	0.0996
	77	MF919848	Minnesota	0.0988							KY115388	Illinois	0.1067	MG784616	Ohio	0.0996
	78	MF919856	Minnesota	0.0988							KY115518	North Carolina	0.1077	MG835451	Kansas	0.0996
	79	MF919866	Minnesota	0.0988							KY401836	Nebraska	0.1086	MG983165	Texas	0.0996
	80	MF919892	Minnesota	0.0988							KY401912	Pennsylvania	0.1089	MG983189	Minnesota	0.0996
	81	MF919917	Minnesota	0.0988							KY401917	Iowa	0.1094	MH037715	Indiana	0.0996
	82	MF919954	Minnesota	0.0988							KY938613	Arkansas	0.1094	MH037727	Minnesota	0.0996
	83	MF920003	Minnesota	0.0988							KY964039	Indiana	0.1094	MH037799	South Dakota	0.0996
	84	MF920059	Minnesota	0.0988							KY115413	Tennessee	0.11	MH187783	North Carolina	0.0996
	85	MF920072	Minnesota	0.0988							KY041895	Indiana	0.1103	MH187849	Oklahoma	0.0996
	86	MF920096	Minnesota	0.0988							KY041970	Indiana	0.1103	MH187860	Virginia	0.0996
	87	MF920104	Minnesota	0.0988										MH425036	Minnesota	0.0996
	88	MF920123	Minnesota	0.0988										MH425042	Texas	0.0996
	89	MF920139	Minnesota	0.0988										MF973350	Indiana	0.0999
	90	MF920147	Minnesota	0.0988										MG521048	Iowa	0.0999
	91	MF920155	Minnesota	0.0988										MF373304	Illinois	0.1002
	92	MF920163	Minnesota	0.0988										MG521000	Illinois	0.1005
	93	MF920220	Minnesota	0.0988										MH094741	Minnesota	0.1005
	94	MF920234	Minnesota	0.0988										MF521996	Iowa	0.1017
	95	MF920264	Minnesota	0.0988										MF373262	Minnesota	0.1041
	96	MF920311	Minnesota	0.0988										MH425090	North Carolina	0.1041
	97	KF885607	Iowa	0.0996										MH037781	Iowa	0.1074
	98	KM185937	Indiana	0.0996										MF801592	Michigan	0.1077
	99	KM185977	Indiana	0.0996										MF801516	Minnesota	0.1083
	100	KM186067	Indiana	0.0996										MF373280	North Carolina	0.1094
	101	KM975587	Illinois	0.0996										MG521006	Iowa	0.1094
	102	KM975622	Minnesota	0.0996										MG784646	Illinois	0.1094
	103	KT306783	Ohio	0.0996										MG983129	Iowa	0.1094
	104	KT306788	North Carolina	0.0996										MF801574	Iowa	0.1103
	105	KT313512	Ohio	0.0996
	106	KX907863	Iowa	0.0996
	107	KX907893	Iowa	0.0996
	108	KX907918	Minnesota	0.0996
	109	KX907952	Nebraska	0.0996
	110	KJ640528	Indiana	0.1002
	111	KM185953	Indiana	0.1002
	112	KM186083	Indiana	0.1002
	113	KJ640833	Texas	0.1004
	114	MH283563	Ohio	0.1005
	115	KF026688	Illinois	0.1011
	116	KJ640344	Indiana	0.1027
	117	KJ361914	Illinois	0.1028
	118	KJ640697	Iowa	0.1028
	119	KF998026	North Carolina	0.1034
	120	CY194612	Arkansas	0.1052
	121	KJ640520	Ohio	0.1062
	122	KM185961	Indiana	0.1094
H1N2	1	KF478845	Ohio	0.068	KU160776	North Carolina	0.075	KX671184	North Carolina	0.0737	MF045201	North Carolina	0.067	MF801560	South Carolina	0.07
	2	KJ640240	Indiana	0.0732	KT734987	Kansas	0.0757	KY401954	North Carolina	0.0742	KY115408	North Carolina	0.0731	MF664418	South Carolina	0.0708
	3	KP003954	Minnesota	0.0749	KT767990	North Carolina	0.0757	MF145382	Iowa	0.0743	KY401813	Illinois	0.0752	MG983123	Oklahoma	0.0726
	4	KM185809	Indiana	0.0752	KT735012	Kansas	0.078	KX671217	Pennsylvania	0.0753	KY509917	North Carolina	0.0756	MH187771	Oklahoma	0.0726
	5	KX960246	Minnesota	0.0752	KT827916	Indiana	0.0851	KX960519	Indiana	0.0756	KY239091	North Carolina	0.0758	MH235545	Iowa	0.0728
	6	KJ640552	Indiana	0.0755	KX670677	Minnesota	0.0868	KU752407	Indiana	0.0769	KY115428	North Carolina	0.0763	MF801586	Iowa	0.0734
	7	KJ640641	Indiana	0.0756	KT828245	Indiana	0.0872	KX772308	North Carolina	0.0772	MF145387	South Carolina	0.0764	MH187765	Iowa	0.0754
	8	KX907972	Ohio	0.0756	KX670622	Minnesota	0.0877	KT580873	Indiana	0.0773	KY115493	Iowa	0.0772	MG784634	Oklahoma	0.0768
	9	KF894901	Nebraska	0.0777	KX670662	Minnesota	0.089	KT694119	Indiana	0.0774	KX658662	Indiana	0.0774	MF522074	Wisconsin	0.0772
	10	KF894893	Nebraska	0.078	KX670617	Oklahoma	0.0892	KT735028	Indiana	0.0774	KX851835	North Carolina	0.0774	MF373221	North Carolina	0.0774
	11	KP003964	Nebraska	0.078	KX670748	Nebraska	0.0892	KT803996	Indiana	0.0774	KY115453	North Carolina	0.0774	MF973386	Illinois	0.0774
	12	KT306751	North Carolina	0.078	KX670728	Nebraska	0.0895	KU752428	Indiana	0.0774	KY115523	North Carolina	0.0774	MG784604	Indiana	0.0777
	13	KT306764	North Carolina	0.078	KT313580	Texas	0.0898	KY239061	Ohio	0.0774	KY239101	North Carolina	0.0774	MG983147	Missouri	0.078
	14	KT306803	Oklahoma	0.078	KT828114	Ohio	0.0914	KX670718	Pennsylvania	0.0777	MF045242	Iowa	0.0774	MG521102	Iowa	0.0783
	15	KX960261	Illinois	0.0788	KJ995973	Nebraska	0.0921	KX671237	Michigan	0.078	CY242891	Indiana	0.0777	MF425620	Michigan	0.0789
	16	KF765583	Minnesota	0.079	KX670758	Oklahoma	0.0921	KU752420	Indiana	0.0788	CY242899	Indiana	0.0777	MF521990	Iowa	0.0794
	17	KX960321	North Carolina	0.0797	KT313575	Missouri	0.0922	KU752483	Florida	0.0788	CY243111	Indiana	0.0777	MG521072	Iowa	0.0794
	18	KY041923	Minnesota	0.0797	KT828313	Ohio	0.093	KT580857	Indiana	0.0804	CY243119	Indiana	0.0777	MH425114	North Carolina	0.0799
	19	KX960287	North Carolina	0.0812	KX960635	Indiana	0.097	KT580865	Indiana	0.0804	KY239096	Indiana	0.0777	MH037721	Iowa	0.08
	20	KF814058	Iowa	0.0814				KX632043	Indiana	0.0804	KX851924	North Carolina	0.078	MG662607	Missouri	0.0804
	21	KJ640480	Indiana	0.0816				KX671209	Arkansas	0.0806	KY401841	Illinois	0.078	MG662663	Iowa	0.0806
	22	KT313527	Virginia	0.0823				KU752470	Indiana	0.081	KY509923	California	0.078	MG662625	Illinois	0.0815
	23	KX960307	Nebraska	0.0823				MF145469	Oklahoma	0.0818	MF145411	Pennsylvania	0.078	MG784670	Iowa	0.0818
	24	KX960308	Illinois	0.0823				MF145508	Iowa	0.0818	KX631943	Indiana	0.0789	MG662583	Pennsylvania	0.0821
	25	KX960316	Illinois	0.0823				KX671166	North Carolina	0.0821	CY219352	Ohio	0.08	MG784658	North Carolina	0.0821
	26	KF836378	Illinois	0.0842				KT804012	Indiana	0.0823	MF045327	Indiana	0.0802	MF522002	Iowa	0.0829
	27	KF888356	Iowa	0.0844				KU752399	Indiana	0.0829	KX851870	North Carolina	0.0803	MF664407	Minnesota	0.0829
	28	KJ640200	Indiana	0.0852				KU752441	California	0.0829	KX086559	Indiana	0.0804	MF872661	Ohio	0.0829
	29	KJ640456	Indiana	0.0852				KX670698	Arkansas	0.0829	KY938661	Ohio	0.0805	MG193813	Indiana	0.0829
	30	KP003974	Iowa	0.0852				KX670713	Oklahoma	0.0829	KY678538	Missouri	0.0806	MF373238	Iowa	0.0832
	31	KJ640312	Indiana	0.0869				KX671242	Oklahoma	0.0829	KX858577	North Carolina	0.0823	MF973332	Iowa	0.0832
	32	KF885575	Iowa	0.0872				KX772318	Iowa	0.0829	KY401769	Indiana	0.0824	MG521018	Indiana	0.0832
	33	KX960271	Nebraska	0.0872				KX772351	Indiana	0.0829	MF045297	Iowa	0.0824	MF872669	Ohio	0.0843
	34	KF704117	Iowa	0.0875				KX772356	Illinois	0.0829	CY219288	Ohio	0.0829	MG983171	Iowa	0.0845
	35	KF885591	Iowa	0.0875				KY327496	Kentucky	0.0829	CY219296	Ohio	0.0829	MH187831	Iowa	0.0846
	36	KF885615	Iowa	0.0875				KY327553	Kentucky	0.0829	CY219312	Ohio	0.0829	MH425132	Missouri	0.0847
	37	KF885623	Iowa	0.0875				KY327561	Kentucky	0.0829	CY219320	Ohio	0.0829	MH037745	South Dakota	0.0849
	38	KF885639	Iowa	0.0875				KY327590	Kentucky	0.0829	CY219328	Ohio	0.0829	MF373227	Indiana	0.0852
	39	KX907942	Kansas	0.0876				MF145492	Iowa	0.0829	CY219336	Ohio	0.0829	MF973380	North Carolina	0.0852
	40	KX960281	North Carolina	0.089				KT580881	Indiana	0.0832	CY219344	Ohio	0.0829	MF801548	Iowa	0.0862
	41	KF885583	Iowa	0.0892				KT580905	Indiana	0.0832	CY219360	Ohio	0.0829	MF801502	Illinois	0.0864
	42	KM185785	Texas	0.0895				KU752509	Indiana	0.0832	CY219368	Ohio	0.0829	MG784610	Illinois	0.0864
	43	KF700631	Iowa	0.0896				KX670723	Oklahoma	0.0832	CY219384	Ohio	0.0829	MF373310	Missouri	0.0865
	44	KJ161852	South Dakota	0.0896				KX671194	Oklahoma	0.0832	CY219392	Ohio	0.0829	MG983093	Iowa	0.0865
	45	KX907878	Nebraska	0.0898				KY327489	Kentucky	0.0832	CY219400	Ohio	0.0829	MG521084	Iowa	0.0867
	46	KX907923	Missouri	0.0899				KU204729	Indiana	0.0834	CY219408	Ohio	0.0829	MF373274	North Carolina	0.0869
	47	KJ640737	Ohio	0.0917				KX671257	Arkansas	0.0834	CY219416	Ohio	0.0829	MF522020	Indiana	0.0869
	48	KT306769	Kansas	0.0921				KX851934	Indiana	0.0834	CY219424	Ohio	0.0829	MG193769	Iowa	0.0869
	49	KU229955	Missouri	0.0921				KY041960	Illinois	0.0834	CY219432	Ohio	0.0829	MG521060	North Carolina	0.0869
	50	KX960336	Missouri	0.0921				KX631977	North Carolina	0.0845	CY219440	Ohio	0.0829	MF373286	North Carolina	0.087
	51	KX960286	Nebraska	0.0941				KX671286	North Carolina	0.0851	CY219456	Ohio	0.0829	MH037787	Iowa	0.0871
	52	KX960297	Oklahoma	0.0941				KY327493	Indiana	0.0853	CY219632	Iowa	0.0829	MF522044	Iowa	0.0875
	53	KX960292	Nebraska	0.0959				MF996829	Illinois	0.0858	CY219640	Iowa	0.0829	MG193863	Iowa	0.0875
	54							KY041890	Illinois	0.0861	CY219648	Iowa	0.0829	MG983183	Illinois	0.0878
	55							KX671227	South Dakota	0.0867	CY219696	Iowa	0.0829	MF373268	Iowa	0.0884
	56							KX960505	Indiana	0.0869	CY219722	Iowa	0.0829	MF801430	Iowa	0.0885
	57							KY327714	Kentucky	0.0869	CY242741	Indiana	0.0829	MH037769	Colorado	0.0889
	58							KY327753	Kentucky	0.0872	CY242789	Indiana	0.0829	MG521036	Nebraska	0.089
	59							KY041928	Iowa	0.0877	CY243007	Ohio	0.0829	MH037697	Iowa	0.089
	60							MH208947	Nebraska	0.0878	CY243015	Ohio	0.0829	KY888035	Kansas	0.0892
	61							KX772267	South Dakota	0.0887	CY243143	Ohio	0.0829	MH037691	North Carolina	0.0892
	62							KX631967	North Carolina	0.0892	CY243176	Ohio	0.0829	MH037703	Pennsylvania	0.0893
	63							KX671291	Missouri	0.0893	CY243192	Ohio	0.0829	MF801478	North Carolina	0.0894
	64							KX671232	Minnesota	0.0899	KX247672	Alabama	0.0829	MG662619	Oklahoma	0.0894
	65							KX772252	Nebraska	0.0899	KX851850	Arkansas	0.0829	MG662645	Iowa	0.0901
	66							KY041903	Iowa	0.0904	KX851886	Ohio	0.0829	MG983087	Iowa	0.0902
	67							KX670738	Oklahoma	0.0916	KX851900	Indiana	0.0829	MF872649	Nebraska	0.0904
	68							KX671175	Oklahoma	0.0916	KX954098	Illinois	0.0829	MG983159	Texas	0.0904
	69							KX670672	South Dakota	0.0918	KY041913	Oklahoma	0.0829	MG193819	Iowa	0.0907
	70							KU229960	Wisconsin	0.0919	KY115433	Oklahoma	0.0829	MG983135	Iowa	0.0907
	71							KX618884	North Carolina	0.0919	KY115478	Iowa	0.0829	MH425013	Illinois	0.0907
	72							KX670692	Minnesota	0.0919	KY239076	Iowa	0.0829	MG662565	Nebraska	0.0911
	73							KX670753	Minnesota	0.0919	KY401884	Oklahoma	0.0829	MF373256	Nebraska	0.0912
	74							KX671271	Oklahoma	0.0919	KY401932	Iowa	0.0829	MF973362	Illinois	0.0916
	75							KY239036	Oklahoma	0.0919	KY938601	Oklahoma	0.0829	MG193831	Illinois	0.0916
	76							KY041965	North Carolina	0.093	MF045265	Indiana	0.0829	MG662651	North Carolina	0.0916
	77							MH208960	Nebraska	0.093	MH283619	Iowa	0.0829	MG784652	Iowa	0.0916
	78										MH283678	Ohio	0.0829	MH187813	Indiana	0.0916
	79										MH283680	Ohio	0.0829	MH187819	Pennsylvania	0.0916
	80										KX851919	Oklahoma	0.0832	MH425019	Pennsylvania	0.0916
	81										KX858582	Illinois	0.0832	MF973402	Illinois	0.0918
	82										KY239031	Illinois	0.0832	MF373209	Illinois	0.0919
	83										KY239041	Illinois	0.0832	MF801490	North Carolina	0.0919
	84										KY678592	Illinois	0.0832	MG784556	North Carolina	0.0919
	85										MF145364	Michigan	0.0832	MH187741	Texas	0.0919
	86										CY219568	Iowa	0.0833	MH037739	Illinois	0.0921
	87										CY219600	Iowa	0.0833	MG662595	Nebraska	0.093
	88										CY219624	Iowa	0.0833	MG521012	Indiana	0.094
	89										KY041955	Illinois	0.0834	MH425126	Oklahoma	0.0948
	90										KY401808	Illinois	0.0834	MF801542	Pennsylvania	0.0965
	91										MF045338	Ohio	0.0834	MF973302	Pennsylvania	0.0965
	92										KX851805	Oklahoma	0.0843
	93										KX954116	Indiana	0.0843
	94										KY115473	Illinois	0.0849
	95										MF145486	California	0.0858
	96										KY115403	Iowa	0.0861
	97										KY401863	Illinois	0.0864
	98										KY115448	Iowa	0.0867
	99										KX851947	Illinois	0.0869
	100										KY401802	North Carolina	0.087
	101										MF045225	Missouri	0.0873
	102										KY938577	Minnesota	0.0874
	103										KY509875	North Carolina	0.0875
	104										MF145376	Illinois	0.0875
	105										MF425628	California	0.0875
	106										KX156622	Indiana	0.0878
	107										KY401938	Minnesota	0.0878
	108										KY401900	Iowa	0.0883
	109										KY115468	Nebraska	0.0887
	110										KY115513	South Dakota	0.0887
	111										KY938643	North Carolina	0.0889
	112										KY401824	Nebraska	0.0892
	113										KY401851	South Dakota	0.0892
	114										KY938649	North Carolina	0.0892
	115										MF045332	Kansas	0.0892
	116										KY509941	Illinois	0.0893
	117										KY938619	Illinois	0.0893
	118										KY401830	Iowa	0.0894
	119										KY938655	Iowa	0.0894
	120										KY938607	Colorado	0.0895
	121										MF045183	South Carolina	0.0899
	122										KY401774	Iowa	0.0904
	123										KY401818	Iowa	0.0905
	124										KY041918	Iowa	0.0906
	125										KX851909	Minnesota	0.091
	126										KX851914	Nebraska	0.0913
	127										KY115398	Minnesota	0.0913
	128										KY509965	Minnesota	0.0913
	129										KX851810	Iowa	0.0916
	130										KY401857	Iowa	0.0916
	131										KY401944	Nebraska	0.0916
	132										MF045207	North Carolina	0.0916
	133										MF145417	Missouri	0.0916
	134										KY239046	North Carolina	0.0918
	135										KY509905	Indiana	0.0919
	136										KY964016	Indiana	0.0919
	137										MF145502	Iowa	0.092
	138										KY401780	Iowa	0.0921
	139										KY402006	Kansas	0.0921
	140										MF045153	Iowa	0.0921
	141										KX954093	Illinois	0.093
	142										KY401763	Iowa	0.0935
	143										MF045315	Iowa	0.0935
	144										KY509983	Iowa	0.0936
	145										MF145434	Iowa	0.0941
	146										MF045271	Kansas	0.0955
	147										KY678604	Iowa	0.0965
	148										KY938595	Iowa	0.0965
H3N2	1	KF386818	Wyoming	0.0634	KT694075	Nebraska	0.0589	KT374259	Missouri	0.0674	KY041908	Illinois	0.0688	MG928428	Florida	0.0571
	2	KF386823	Wyoming	0.0634	KT694090	Missouri	0.063	KT374226	Illinois	0.0687	KY115528	Illinois	0.0695	MG662613	North Carolina	0.0674
	3	KT313517	Nebraska	0.0634	KT767995	Nebraska	0.0634	KX960573	Indiana	0.0688	KY239066	North Carolina	0.0697	MF973296	Minnesota	0.0686
	4	KT313567	Nebraska	0.0634	KT192583	Missouri	0.0682	KX960627	Indiana	0.0688	KX851840	North Carolina	0.0702	MF373322	Indiana	0.0687
	5	KX907888	Wyoming	0.0634	KT192578	Missouri	0.0685	KY964002	Indiana	0.0688	CY219842	Indiana	0.0703	MF373250	Illinois	0.0696
	6	KJ640504	Indiana	0.0643	KJ206199	Illinois	0.0709	KY964012	Indiana	0.0688	KY509893	Iowa	0.0703	MH425078	Minnesota	0.0696
	7	KJ452389	Iowa	0.0664	KT313537	Nebraska	0.0709	MF145513	Illinois	0.0688	CY219464	Iowa	0.0709	MG521078	Nebraska	0.0703
	8	KM185761	Indiana	0.0671	KT449742	Nebraska	0.0709	KT374254	Missouri	0.0694	CY219472	Iowa	0.0709	MG662577	Iowa	0.0703
	9	KX907962	Virginia	0.0675	KT734982	Kansas	0.0709	KT374231	Indiana	0.0709	CY219480	Iowa	0.0709	MF973278	North Carolina	0.0709
	10	KJ640416	Indiana	0.0685	KT694070	Kansas	0.0731	KT804004	Indiana	0.0709	CY219488	Iowa	0.0709	MH037709	Ohio	0.0709
	11	KJ640440	Ohio	0.0685	KT694085	North Carolina	0.0755	KU752496	Florida	0.0709	CY219496	Iowa	0.0709	MH187837	North Carolina	0.0709
	12	KJ640568	Ohio	0.0685	KT192573	Iowa	0.0804	KU752504	Indiana	0.0709	CY219536	Iowa	0.0709	MF664395	Missouri	0.0729
	13	KJ640713	Indiana	0.0685	KT767985	Nebraska	0.0804	KU752517	Indiana	0.0709	CY219560	Iowa	0.0709	MF373244	Michigan	0.0738
	14	KM185729	Indiana	0.0685	KT827937	Ohio	0.0804	KX631997	Ohio	0.0709	CY219576	Iowa	0.0709	MG193851	Michigan	0.0738
	15	KM185841	Indiana	0.0685	KT827977	Indiana	0.0804	KX772323	Iowa	0.0709	CY219592	Iowa	0.0709	MH187807	Iowa	0.0754
	16	KM185849	Indiana	0.0685	KT828077	Ohio	0.0804	KX772366	Illinois	0.0709	CY219656	Iowa	0.0709	MH425120	Arkansas	0.0758
	17	KM185865	Ohio	0.0685	KT828093	Ohio	0.0804	KY041938	North Carolina	0.0709	CY219664	Iowa	0.0709	MG193825	Minnesota	0.076
	18	KM185889	Indiana	0.0685	KT828100	Ohio	0.0804	KY402001	North Carolina	0.0709	CY219672	Iowa	0.0709	MG982498	Ohio	0.0763
	19	KM185929	Texas	0.0685	KT828101	Indiana	0.0804	MH061021	North Carolina	0.0709	CY219680	Iowa	0.0709	MF566108	Wisconsin	0.0763
	20	KM185969	Indiana	0.0685	KT828122	Indiana	0.0804	KU752478	Missouri	0.0723	CY219688	Iowa	0.0709	MF716900	Ohio	0.0763
	21	KM186027	Indiana	0.0685	KT828288	Kentucky	0.0804	KT356653	Missouri	0.0729	CY219714	Iowa	0.0709	MF716921	Ohio	0.0763
	22	KF382734	Indiana	0.0688	KT828332	Kentucky	0.0804	KT374239	Missouri	0.0729	CY219762	Kentucky	0.0709	MF716932	Ohio	0.0763
	23	MF919752	Minnesota	0.0696	KT828336	Indiana	0.0804	KT374249	Missouri	0.0729	CY219778	Kentucky	0.0709	MF716935	Ohio	0.0763
	24	MF919816	Minnesota	0.0696	KM872083	California	0.0833	KY401786	Iowa	0.0729	CY219794	Kentucky	0.0709	MF801436	Ohio	0.0763
	25	MF919909	Minnesota	0.0696	KR092034	Iowa	0.0833	KT983795	Iowa	0.0732	CY219802	Indiana	0.0709	MF801458	Oklahoma	0.0763
	26	MF919985	Minnesota	0.0696	KM361404	North Dakota	0.085	KX772277	Iowa	0.078	CY219810	Michigan	0.0709	MF801464	Ohio	0.0763
	27	MF920011	Minnesota	0.0696	KT768005	Kansas	0.085	KT356674	Illinois	0.0799	CY219826	Indiana	0.0709	MF801508	Ohio	0.0763
	28	MF920025	Minnesota	0.0696	KT827833	Indiana	0.085	KX632048	Iowa	0.0799	CY219834	Indiana	0.0709	MF801566	Ohio	0.0763
	29	MF920041	Minnesota	0.0696	KT827867	Indiana	0.085	KT356658	California	0.0804	CY219850	Indiana	0.0709	MF801580	Oklahoma	0.0763
	30	MF920080	Minnesota	0.0696	KT827889	Indiana	0.085	KT356666	California	0.0804	CY219875	Indiana	0.0709	MF973326	Illinois	0.0763
	31	MF920205	Minnesota	0.0696	KT827894	Ohio	0.085	KT983800	Minnesota	0.0804	CY219891	Michigan	0.0709	MG193799	Maryland	0.0763
	32	KJ452373	Iowa	0.0704	KT827910	Ohio	0.085	KU752394	Arkansas	0.0804	CY219899	Michigan	0.0709	MG193837	Maryland	0.0763
	33	KF478850	Pennsylvania	0.0706	KT827939	Kentucky	0.085	KU752415	Indiana	0.0804	CY219907	Michigan	0.0709	MG193875	Maryland	0.0763
	34	CY194652	Kentucky	0.0709	KT828008	Ohio	0.085	KU752436	Arkansas	0.0804	CY219923	Michigan	0.0709	MG193883	Maryland	0.0763
	35	CY195029	Maryland	0.0709	KT828017	Ohio	0.085	KU752465	Ohio	0.0804	CY219931	Michigan	0.0709	MG521054	Iowa	0.0763
	36	KF386798	Ohio	0.0709	KT828050	Ohio	0.085	KU752491	Iowa	0.0804	CY219939	Michigan	0.0709	MG521096	Iowa	0.0763
	37	KF386808	Iowa	0.0709	KT828058	Indiana	0.085	KX631972	Iowa	0.0804	CY219955	Michigan	0.0709	MG662559	Iowa	0.0763
	38	KF420317	Maryland	0.0709	KT828064	Kentucky	0.085	KX632012	Minnesota	0.0804	CY219963	Michigan	0.0709	MG662589	Ohio	0.0763
	39	KF428877	Indiana	0.0709	KT828067	Kentucky	0.085	KX772262	Minnesota	0.0804	CY219979	Michigan	0.0709	MG784664	Iowa	0.0763
	40	KF428885	Indiana	0.0709	KT828084	Indiana	0.085	KX772346	Kansas	0.0804	CY219987	Michigan	0.0709	MG979843	Iowa	0.0763
	41	KF454772	Ohio	0.0709	KT828106	Indiana	0.085	KX960510	Indiana	0.0804	CY219995	Michigan	0.0709	MG983099	Iowa	0.0763
	42	KF646120	Michigan	0.0709	KT828109	Kentucky	0.085	KX960516	Ohio	0.0804	CY220003	Michigan	0.0709	MG983105	Iowa	0.0763
	43	KF704127	Indiana	0.0709	KT828128	Kentucky	0.085	KX960534	Kentucky	0.0804	CY220011	Michigan	0.0709	MH037763	Iowa	0.0763
	44	KF704135	Indiana	0.0709	KT828141	Ohio	0.085	KX960577	Indiana	0.0804	CY242725	Indiana	0.0709	MH255650	Indiana	0.0763
	45	KF885663	Iowa	0.0709	KT828158	Ohio	0.085	KX960623	Ohio	0.0804	CY242749	Indiana	0.0709	MG662683	Iowa	0.0765
	46	KF888348	Iowa	0.0709	KT828184	Ohio	0.085	KX960655	Indiana	0.0804	CY242757	Indiana	0.0709	MG784622	North Carolina	0.0765
	47	KF888364	Iowa	0.0709	KT828185	Ohio	0.085	KX960681	Ohio	0.0804	CY242765	Indiana	0.0709	MF172985	Kansas	0.0775
	48	KF888372	Iowa	0.0709	KT828202	Indiana	0.085	KX960708	Indiana	0.0804	CY242814	Indiana	0.0709	MG193781	Nebraska	0.0775
	49	KF998031	Illinois	0.0709	KT828213	Indiana	0.085	KX960724	Indiana	0.0804	CY242870	Indiana	0.0709	MH425072	Iowa	0.0775
	50	KJ452357	Iowa	0.0709	KT828221	Kentucky	0.085	KX960725	Indiana	0.0804	CY242878	Indiana	0.0709	MH425096	North Carolina	0.0783
	51	KJ452381	Iowa	0.0709	KT828225	Indiana	0.085	KY008941	Arkansas	0.0804	CY242907	Indiana	0.0709	MH425048	Iowa	0.0784
	52	KX671276	Kansas	0.0709	KT828244	Kentucky	0.085	KY327508	Kentucky	0.0804	CY242975	Ohio	0.0709	MG193897	North Carolina	0.0801
	53	KX907873	Wyoming	0.0709	KT828255	Indiana	0.085	KY327509	Kentucky	0.0804	CY242983	Ohio	0.0709	MG982514	Ohio	0.0804
	54	KX907977	Kansas	0.0709	KT828260	Indiana	0.085	KY327510	Kentucky	0.0804	CY243039	Indiana	0.0709	MF373316	Oklahoma	0.0804
	55	KJ640721	Ohio	0.0729	KT828304	Ohio	0.085	KY327540	Kentucky	0.0804	CY243047	Indiana	0.0709	MF522014	Iowa	0.0804
	56	KM186059	Indiana	0.0729	KT828308	Indiana	0.085	KY327628	Kentucky	0.0804	CY243079	Kentucky	0.0709	MF522026	Oklahoma	0.0804
	57	KF386828	Maryland	0.0738	KT828315	Kentucky	0.085	KY327663	Kentucky	0.0804	KX658670	Indiana	0.0709	MF522056	Missouri	0.0804
	58	KF386768	Indiana	0.0755	KT828326	Ohio	0.085	KY327686	Kentucky	0.0804	KX772290	Indiana	0.0709	MF801484	Missouri	0.0804
	59	KJ640729	Ohio	0.078	KX960619	Ohio	0.085	KY327704	Kentucky	0.0804	KX851957	North Carolina	0.0709	MF872643	Ohio	0.0804
	60	KJ640745	Indiana	0.078	KX960661	Ohio	0.085	KY327710	Kentucky	0.0804	KY041943	North Carolina	0.0709	MF973308	Iowa	0.0804
	61	KM185921	Indiana	0.078	KX960719	Ohio	0.085	KY327726	Kentucky	0.0804	KY115393	North Carolina	0.0709	MF973320	Indiana	0.0804
	62	KF386783	Pennsylvania	0.0804	KY327566	Indiana	0.085	KY327766	Kentucky	0.0804	KY115418	North Carolina	0.0709	MF973436	Illinois	0.0804
	63	KF814066	Iowa	0.0804	KY327702	Ohio	0.085	KY327786	Kentucky	0.0804	KY239071	Indiana	0.0709	MF973439	Illinois	0.0804
	64	KJ452365	Iowa	0.0804				KX772298	Illinois	0.0821	KY401895	North Carolina	0.0709	MG521066	Minnesota	0.0804
	65	KF885647	Iowa	0.0811				KU204713	Indiana	0.0824	KY401949	Colorado	0.0709	MG521090	Pennsylvania	0.0804
	66	KF386788	Michigan	0.0824				KU204721	Indiana	0.0824	KY401959	North Carolina	0.0709	MG784574	Nebraska	0.0804
	67	KF527537	Indiana	0.0824				KU204737	Indiana	0.0824	KY401970	Missouri	0.0709	MG784586	Iowa	0.0804
	68	KM514417	Iowa	0.0827				KU229968	Indiana	0.0824	KY604995	Michigan	0.0709	MG784598	Minnesota	0.0804
	69	KF814074	Iowa	0.0833				KU752449	Indiana	0.0824	KY605004	Michigan	0.0709	MG784640	Iowa	0.0804
	70	KF814082	Iowa	0.0833				KX772257	North Carolina	0.0827	KY938679	North Carolina	0.0709	MG812162	Minnesota	0.0804
	71	KF814090	Iowa	0.0833				KR092039	Illinois	0.0845	MF045195	North Dakota	0.0709	MG983141	Minnesota	0.0804
	72	KF814098	Iowa	0.0833				KT374244	Illinois	0.085	MF145480	Arkansas	0.0709	MG983201	Ohio	0.0804
	73	KF885599	Iowa	0.0833				KT965338	Indiana	0.085	MH283584	Ohio	0.0709	MH037775	North Carolina	0.0804
	74	KF982050	Illinois	0.085				KX618879	Ilinois	0.085	MH283585	Indiana	0.0709	MH037793	North Carolina	0.0804
	75	KM076709	Iowa	0.085				KX632025	Illinois	0.085	MH283616	Indiana	0.0709	MH187789	Ohio	0.0804
	76	KM076717	Iowa	0.085				MF145429	North Carolina	0.085	KY938637	Missouri	0.0729	MH425054	Arkansas	0.0804
	77	KM076725	Iowa	0.085							MF145440	Michigan	0.0738	MH425108	Utah	0.0804
	78	KM076733	Iowa	0.085							MF045309	Iowa	0.0741	MG983195	Texas	0.0816
	79	KM514425	Iowa	0.085							KX858557	Illinois	0.075	MG662631	Illinois	0.0824
	80										CY243055	Kentucky	0.076	MF801472	Iowa	0.0826
	81										KY935518	Illinois	0.0763	MF872655	Iowa	0.0826
	82										KY401846	Iowa	0.0769	MF599460	Kansas	0.085
	83										MF045189	Minnesota	0.0769	MH037757	Iowa	0.085
	84										KY401868	Iowa	0.0799	MH187747	Missouri	0.085
	85										KY938571	Minnesota	0.0799
	86										KX851876	Indiana	0.08
	87										MF045171	Iowa	0.08
	88										CY219504	Iowa	0.0804
	89										CY219512	Iowa	0.0804
	90										CY219520	Iowa	0.0804
	91										CY219528	Iowa	0.0804
	92										CY219552	Iowa	0.0804
	93										CY219738	Ohio	0.0804
	94										CY219746	Ohio	0.0804
	95										CY219754	Ohio	0.0804
	96										CY219786	Kentucky	0.0804
	97										CY219883	Indiana	0.0804
	98										CY220019	Illinois	0.0804
	99										CY242773	Indiana	0.0804
	100										CY242805	Ohio	0.0804
	101										CY242822	Indiana	0.0804
	102										CY242830	Indiana	0.0804
	103										CY242838	Indiana	0.0804
	104										CY242846	Indiana	0.0804
	105										CY242862	Indiana	0.0804
	106										CY242937	Indiana	0.0804
	107										CY242943	Indiana	0.0804
	108										CY242951	Indiana	0.0804
	109										CY242967	Ohio	0.0804
	110										CY242999	Ohio	0.0804
	111										CY243023	Ohio	0.0804
	112										CY243031	Ohio	0.0804
	113										CY243063	Kentucky	0.0804
	114										CY243071	Kentucky	0.0804
	115										CY243095	Iowa	0.0804
	116										CY243103	Iowa	0.0804
	117										CY243127	Indiana	0.0804
	118										CY243135	Indiana	0.0804
	119										CY243159	Ohio	0.0804
	120										CY243200	Ohio	0.0804
	121										CY243208	Ohio	0.0804
	122										CY243216	Ohio	0.0804
	123										CY243224	Ohio	0.0804
	124										CY243240	Ohio	0.0804
	125										CY243256	Ohio	0.0804
	126										KU942645	Indiana	0.0804
	127										KX772242	Iowa	0.0804
	128										KX772282	Michigan	0.0804
	129										KX772303	Indiana	0.0804
	130										KX772328	Minnesota	0.0804
	131										KX851825	Minnesota	0.0804
	132										KX851865	Iowa	0.0804
	133										KX851895	Iowa	0.0804
	134										KX981484	Ohio	0.0804
	135										KX981500	Ohio	0.0804
	136										KX981501	Ohio	0.0804
	137										KX981507	Ohio	0.0804
	138										KX981522	Ohio	0.0804
	139										KX981537	Ohio	0.0804
	140										KY115438	Iowa	0.0804
	141										KY115503	Iowa	0.0804
	142										KY401873	Minnesota	0.0804
	143										KY401878	North Carolina	0.0804
	144										KY401906	Oklahoma	0.0804
	145										KY401964	Iowa	0.0804
	146										KY509929	Iowa	0.0804
	147										KY604996	Michigan	0.0804
	148										KY604999	Michigan	0.0804
	149										KY678580	Iowa	0.0804
	150										KY935498	Illinois	0.0804
	151										KY935500	Indiana	0.0804
	152										KY938625	South Dakota	0.0804
	153										MF045277	Oregon	0.0804
	154										MF045285	Iowa	0.0804
	155										MF145399	Illinois	0.0804
	156										MF145451	Minnesota	0.0804
	157										MF145474	Missouri	0.0804
	158										MG739627	Ohio	0.0804
	159										MH283562	Iowa	0.0804
	160										MH283591	Michigan	0.0804
	161										MH283600	Ohio	0.0804
	162										MH283630	Ohio	0.0804
	163										MH283638	Ohio	0.0804
	164										MH283639	Iowa	0.0804
	165										MH283658	Iowa	0.0804
	166										MF045248	Nebraska	0.0818
	167										KX851952	North Carolina	0.0824
	168										KY401796	North Carolina	0.0824
	169										KY678574	North Carolina	0.0824
	170										KX632017	Indiana	0.0827
	171										KU942653	Indiana	0.0833
	172										KU942669	Indiana	0.0833
	173										KY509911	Minnesota	0.085
